# Supplementary material for: Id4, a New Candidate Gene for Senile Osteoporosis, Acts as a Molecular Switch Promoting Osteoblast Differentiation
Source: PLoS Genet. 2010 Jul 8;6(7):e1001019. doi: 10.1371/journal.pgen.1001019 (PMC2900302; doi:10.1371/journal.pgen.1001019)
Supplement: Table S1 — List of transcription factors expressed in induced ST2 cells differentiating into osteoblasts or adipocytes. Bhlh members are indicated using bold type. Arrows indicate up- (↑), down-regulated (↓), or up- and down-regulated (↑↓) transcription factors. No change in expression levels is symbolized by the almost equal sign (≈). (0.10 MB XLS) [file pgen.1001019.s006.xls]

## Sheet: Supplementary Table 1
Table S1. List of transcription factors expressed in induced ST2 cells differentiating into osteoblasts or adipocytes.
Ensembl Gene ID	Gene Symbol	Osteoblst Differentiation	Adipocyte Differentiation	Osteoblast Differentiation Clusters	Adipocyte Differentiation Clusters	Gene name
ENSMUSG00000020473	Aebp1	↑	↓	6h-24h ↑	2d ↓	AE binding protein 1
ENSMUSG00000030103	Bhlhb2	↑	↓	1h ↑	4d ↓	basic helix-loop-helix domain containing, class B2
ENSMUSG00000027230	Creb3l1	↑	↓	6h-24h ↑	2d ↓	cAMP responsive element binding protein 3-like 1
ENSMUSG00000024302	Dtna	↑	↓	6h-24h ↑	2d ↓	dystrobrevin alpha
ENSMUSG00000008398	Elk3	↑	↓	6h-24h ↑	2d ↓	ELK3, member of ETS oncogene family
ENSMUSG00000040857	Erf	↑	↓	1h ↑	4d ↓	Ets2 repressor factor
ENSMUSG00000074676	Fkhl18	↑	↓	1h ↑	2d ↓	forkhead box S1
ENSMUSG00000046714	Foxc2	↑	↓	1h ↑	4d ↓	forkhead box C2
ENSMUSG00000078302	Foxd1	↑	↓	4d-6d ↑	2d ↓	forkhead box D1
ENSMUSG00000038402	Foxf2	↑	↓	4d-6d ↑	2d ↓	forkhead box F2
ENSMUSG00000020228	Helb	↑	↓	6h-24h ↑	6d-8d ↓	helicase (DNA) B
ENSMUSG00000022528	Hes1	↑	↓	1h ↑	4d ↓	hairy and enhancer of split 1 (Drosophila)
ENSMUSG00000001655	Hoxc13	↑	↓	6h-24h ↑	2d ↓	homeo box C13
ENSMUSG00000021379	Id4	↑	↓	1h ↑	4d ↓	inhibitor of DNA binding 4
ENSMUSG00000042622	Maff	↑	↓	1h ↑	2d ↓	v-maf musculoaponeurotic fibrosarcoma oncogene family, protein F (avian)
ENSMUSG00000064127	Med14	↑	↓	1h ↑	2d ↓	mediator complex subunit 14
ENSMUSG00000003847	Nfat5	↑	↓	8d-14d ↑	2d ↓	nuclear factor of activated T-cells 5
ENSMUSG00000033016	Nfatc1	↑	↓	1h ↑	2d ↓	nuclear factor of activated T-cells, cytoplasmic, calcineurin-dependent 1
ENSMUSG00000021775	Nr1d2	↑	↓	8d-14d ↑	2d ↓	nuclear receptor subfamily 1, group D, member 2
ENSMUSG00000025584	Pde8a	↑	↓	6h-24h ↑	2d ↓	phosphodiesterase 8A
ENSMUSG00000026586	Prrx1	↑	↓	6h-24h ↑	2d ↓	paired related homeobox 1
ENSMUSG00000039476	Prrx2	↑	↓	30h-48h ↑	2d ↓	paired related homeobox 2
ENSMUSG00000036867	Smad6	↑	↓	6h-24h ↑	4d ↓	MAD homolog 6 (Drosophila)
ENSMUSG00000025880	Smad7	↑	↓	1h ↑	2d ↓	MAD homolog 7 (Drosophila)
ENSMUSG00000024420	Zfp521	↑	↓	8d-14d ↑	4d ↓	zinc finger protein 521
ENSMUSG00000038539	Atf5	↑	↑	8d-14d ↑	6d-8d ↑	activating transcription factor 5
ENSMUSG00000026663	Atf6	↑	↑	6h-24h ↑	4d ↑	activating transcription factor 6
ENSMUSG00000019302	Atp6v0a1	↑	↑	1h ↑	4d ↑	ATPase, H+ transporting, lysosomal V0 subunit A1
ENSMUSG00000056501	Cebpb	↑	↑	1h ↑	2d ↑	CCAAT/enhancer binding protein (C/EBP), beta
ENSMUSG00000029238	Clock	↑	↑	8d-14d ↑	10d-14d ↑	circadian locomoter output cycles kaput
ENSMUSG00000025408	Ddit3	↑	↑	8d-14d ↑	4d ↑	DNA-damage inducible transcript 3
ENSMUSG00000019768	Esr1	↑	↑	8d-14d ↑	6d-8d ↑	estrogen receptor 1 (alpha)
ENSMUSG00000020656	Grhl1	↑	↑	1h ↑	2d ↑	grainyhead-like 1 (Drosophila)
ENSMUSG00000061436	Hipk2	↑	↑	1h ↑	2d ↑	homeodomain interacting protein kinase 2
ENSMUSG00000038227	Hoxa9	↑	↑	8d-14d ↑	2d ↑	homeo box A9
ENSMUSG00000025498	Irf7	↑	↑	8d-14d ↑	10d-14d ↑	interferon regulatory factor 7
ENSMUSG00000033863	Klf9	↑	↑	8d-14d ↑	4d ↑	Kruppel-like factor 9
ENSMUSG00000038615	Nfe2l1	↑	↑	8d-14d ↑	4d ↑	nuclear factor, erythroid derived 2,-like 1
ENSMUSG00000024431	Nr3c1	↑	↑	8d-14d ↑	6d-8d ↑	nuclear receptor subfamily 3, group C, member 1
ENSMUSG00000029191	Rfc1	↑	↑	6h-24h ↑	2d ↑	replication factor C (activator 1) 1
ENSMUSG00000015837	Sqstm1	↑	↑	8d-14d ↑	4d ↑	sequestosome 1
ENSMUSG00000026104	Stat1	↑	↑	4d-6d ↑	2d ↑	signal transducer and activator of transcription 1
ENSMUSG00000040033	Stat2	↑	↑	8d-14d ↑	10d-14d ↑	signal transducer and activator of transcription 2
ENSMUSG00000004043	Stat5a	↑	↑	30h-48h ↑	2d ↑	signal transducer and activator of transcription 5A
ENSMUSG00000032715	Trib3	↑	↑	8d-14d ↑	4d ↑	tribbles homolog 3 (Drosophila)
ENSMUSG00000071757	Zhx2	↑	↑	8d-14d ↑	6d-8d ↑	zinc fingers and homeoboxes 2
ENSMUSG00000039501	Znfx1	↑	↑	8d-14d ↑	2d ↑	zinc finger, NFX1-type containing 1
ENSMUSG00000056758	Hmga2	↑	↑↓	1h ↑	2d ↓	high mobility group AT-hook 2
ENSMUSG00000002325	Irf9	↑	↑↓	8d-14d ↑	2d ↓	interferon regulatory factor 9
ENSMUSG00000055435	Maf	↑	↑↓	4d-6d ↑	2d ↑	avian musculoaponeurotic fibrosarcoma (v-maf) AS42 oncogene homolog
ENSMUSG00000028619	2210012G02Rik	↑	≈	8d-14d ↑	≈	RIKEN cDNA 2210012G02 gene
ENSMUSG00000049576	AC153948.5	↑	≈	1h ↑	≈	Zinc finger autosomal protein
ENSMUSG00000051262	AC162313.5	↑	≈	8d-14d ↑	≈	camello-like 3 isoform 1
ENSMUSG00000037138	Aff3	↑	≈	6h-24h ↑	≈	AF4/FMR2 family, member 3
ENSMUSG00000015709	Arnt2	↑	≈	6h-24h ↑	≈	aryl hydrocarbon receptor nuclear translocator 2
ENSMUSG00000032515	Axud1	↑	≈	1h ↑	≈	AXIN1 up-regulated 1
ENSMUSG00000000581	C1d	↑	≈	6h-24h ↑	≈	nuclear DNA binding protein
ENSMUSG00000079495	Cml3	↑	≈	8d-14d ↑	≈	camello-like 3
ENSMUSG00000029705	Cux1	↑	≈	6h-24h ↑	≈	cut-like homeobox 1
ENSMUSG00000023391	Dlx2	↑	≈	1h ↑	≈	distal-less homeobox 2
ENSMUSG00000001510	Dlx3	↑	≈	1h ↑	≈	distal-less homeobox 3
ENSMUSG00000021890	Eaf1	↑	≈	1h ↑	≈	ELL associated factor 1
ENSMUSG00000022895	Ets2	↑	≈	6h-24h ↑	≈	E26 avian leukemia oncogene 2, 3' domain
ENSMUSG00000002057	Foxn1	↑	≈	1h ↑	≈	forkhead box N1
ENSMUSG00000044167	Foxo1	↑	≈	6h-24h ↑	≈	forkhead box O1
ENSMUSG00000015053	Gata2	↑	≈	1h ↑	≈	GATA binding protein 2
ENSMUSG00000042390	Gatad2b	↑	≈	6h-24h ↑	≈	GATA zinc finger domain containing 2B
ENSMUSG00000041361	Gcom1	↑	≈	6h-24h ↑	≈	GRINL1A complex locus
ENSMUSG00000004698	Hdac9	↑	≈	6h-24h ↑	≈	histone deacetylase 9
ENSMUSG00000040289	Hey1	↑	≈	6h-24h ↑	≈	hairy/enhancer-of-split related with YRPW motif 1
ENSMUSG00000019789	Hey2	↑	≈	6h-24h ↑	≈	hairy/enhancer-of-split related with YRPW motif 2
ENSMUSG00000059325	Hod	↑	≈	4d-6d ↑	≈	HOP homeobox
ENSMUSG00000029844	Hoxa1	↑	≈	6h-24h ↑	≈	homeo box A1
ENSMUSG00000075588	Hoxb2	↑	≈	1h ↑	≈	homeo box B2
ENSMUSG00000029771	Irf5	↑	≈	6h-24h ↑	≈	interferon regulatory factor 5
ENSMUSG00000052040	Klf13	↑	≈	8d-14d ↑	≈	Kruppel-like factor 13
ENSMUSG00000035397	Klf16	↑	≈	1h ↑	≈	Kruppel-like factor 16
ENSMUSG00000027985	Lef1	↑	≈	30h-48h ↑	≈	lymphoid enhancer binding factor 1
ENSMUSG00000018143	Mafk	↑	≈	1h ↑	≈	v-maf musculoaponeurotic fibrosarcoma oncogene family, protein K (avian)
ENSMUSG00000005583	Mef2c	↑	≈	1h ↑	≈	myocyte enhancer factor 2C
ENSMUSG00000032340	Neo1	↑	≈	4d-6d ↑	≈	neogenin
ENSMUSG00000028341	Nr4a3	↑	≈	1h ↑	≈	nuclear receptor subfamily 4, group A, member 3
ENSMUSG00000009739	Pou6f1	↑	≈	8d-14d ↑	≈	POU domain, class 6, transcription factor 1
ENSMUSG00000043991	Pura	↑	≈	8d-14d ↑	≈	purine rich element binding protein A
ENSMUSG00000033565	Rbm9	↑	≈	6h-24h ↑	≈	RNA binding motif protein 9
ENSMUSG00000020275	Rel	↑	≈	1h ↑	≈	reticuloendotheliosis oncogene
ENSMUSG00000000567	Sox9	↑	≈	4d-6d ↑	≈	SRY-box containing gene 9
ENSMUSG00000060284	Sp7	↑	≈	6h-24h ↑	≈	Sp7 transcription factor 7
ENSMUSG00000015605	Srf	↑	≈	1h ↑	≈	serum response factor
ENSMUSG00000002603	Tgfb1	↑	≈	6h-24h ↑	≈	transforming growth factor, beta 1
ENSMUSG00000024642	Tle4	↑	≈	1h ↑	≈	transducin-like enhancer of split 4, homolog of Drosophila E(spl)
ENSMUSG00000079509	Zfx	↑	≈	1h ↑	≈	zinc finger protein X-linked
ENSMUSG00000035365	4930547N16Rik	↓	↓	8d-14d ↓	2d ↓	RIKEN cDNA 4930547N16 gene
ENSMUSG00000055116	Arntl	↓	↓	6h-24h ↓	6d-8d ↓	aryl hydrocarbon receptor nuclear translocator-like
ENSMUSG00000067931	BC049807	↓	↓	8d-14d ↓	4d ↓	Putative uncharacterized proteincDNA sequence BC049807 ;
ENSMUSG00000034656	Cacna1a	↓	↓	8d-14d ↓	4d ↓	calcium channel, voltage-dependent, P/Q type, alpha 1A subunit
ENSMUSG00000039910	Cited2	↓	↓	6h-24h ↓	4d ↓	Cbp/p300-interacting transactivator, with Glu/Asp-rich carboxy-terminal domain, 2
ENSMUSG00000051451	Crebzf	↓	↓	8d-14d ↓	6d-8d ↓	CREB/ATF bZIP transcription factor
ENSMUSG00000004099	Dnmt1	↓	↓	8d-14d ↓	2d ↓	DNA methyltransferase (cytosine-5) 1
ENSMUSG00000020185	E2f7	↓	↓	8d-14d ↓	2d ↓	E2F transcription factor 7
ENSMUSG00000046179	E2f8	↓	↓	6h-24h ↓	2d ↓	E2F transcription factor 8
ENSMUSG00000038418	Egr1	↓	↓	6h-24h ↓	2d ↓	early growth response 1
ENSMUSG00000037868	Egr2	↓	↓	6h-24h ↓	2d ↓	early growth response 2
ENSMUSG00000032035	Ets1	↓	↓	8d-14d ↓	6d-8d ↓	E26 avian leukemia oncogene 1, 5' domain
ENSMUSG00000021250	Fos	↓	↓	1h ↓	2d ↓	FBJ osteosarcoma oncogene
ENSMUSG00000001517	Foxm1	↓	↓	8d-14d ↓	2d ↓	forkhead box M1
ENSMUSG00000030067	Foxp1	↓	↓	6h-24h ↓	4d ↓	forkhead box P1
ENSMUSG00000021109	Hif1a	↓	↓	6h-24h ↓	2d ↓	hypoxia inducible factor 1, alpha subunit
ENSMUSG00000038210	Hoxa11	↓	↓	8d-14d ↓	10d-14d ↓	homeo box A11
ENSMUSG00000007872	Id3	↓	↓	8d-14d ↓	2d ↓	inhibitor of DNA binding 3
ENSMUSG00000052684	Jun	↓	↓	6h-24h ↓	2d ↓	Jun oncogene
ENSMUSG00000055148	Klf2	↓	↓	1h ↓	2d ↓	Kruppel-like factor 2 (lung)
ENSMUSG00000003032	Klf4	↓	↓	6h-24h ↓	2d ↓	Kruppel-like factor 4 (gut)
ENSMUSG00000025959	Klf7	↓	↓	30h-48h ↓	2d ↓	Kruppel-like factor 7 (ubiquitous)
ENSMUSG00000024063	Lbh	↓	↓	4d-6d ↓	2d ↓	limb-bud and heart
ENSMUSG00000019230	Lhx9	↓	↓	8d-14d ↓	6d-8d ↓	LIM homeobox protein 9
ENSMUSG00000002881	Nab1	↓	↓	6h-24h ↓	2d ↓	Ngfi-A binding protein 1
ENSMUSG00000024056	Ndc80	↓	↓	8d-14d ↓	2d ↓	NDC80 homolog, kinetochore complex component (S. cerevisiae)
ENSMUSG00000001911	Nfix	↓	↓	6h-24h ↓	2d ↓	nuclear factor I/X
ENSMUSG00000069171	Nr2f1	↓	↓	8d-14d ↓	6d-8d ↓	nuclear receptor subfamily 2, group F, member 1
ENSMUSG00000030551	Nr2f2	↓	↓	8d-14d ↓	2d ↓	nuclear receptor subfamily 2, group F, member 2
ENSMUSG00000047910	Pcdhb16	↓	↓	6h-24h ↓	4d ↓	protocadherin beta 16
ENSMUSG00000021684	Pde8b	↓	↓	6h-24h ↓	2d ↓	phosphodiesterase 8B
ENSMUSG00000035934	Pknox2	↓	↓	8d-14d ↓	2d ↓	Pbx/knotted 1 homeobox 2
ENSMUSG00000004044	Ptrf	↓	↓	4d-6d ↓	2d ↓	polymerase I and transcript release factor
ENSMUSG00000039191	Rbpj	↓	↓	6h-24h ↓	2d ↓	recombination signal binding protein for immunoglobulin kappa J region
ENSMUSG00000006586	Runx1t1	↓	↓	4d-6d ↓	2d ↓	runt-related transcription factor 1; translocated to, 1 (cyclin D-related)
ENSMUSG00000032419	Tbx18	↓	↓	1h ↓	2d ↓	T-box18
ENSMUSG00000030796	Tead2	↓	↓	8d-14d ↓	2d ↓	TEA domain family member 2
ENSMUSG00000022510	Trp63	↓	↓	6h-24h ↓	2d ↓	transformation related protein 63
ENSMUSG00000022479	Vdr	↓	↓	6h-24h ↓	2d ↓	vitamin D receptor
ENSMUSG00000005267	Zfp287	↓	↓	1h ↓	6d-8d ↓	zinc finger protein 287
ENSMUSG00000034957	Cebpa	↓	↑	4d-6d ↓	2d ↑	CCAAT/enhancer binding protein (C/EBP), alpha
ENSMUSG00000048878	Hexim1	↓	↑	6h-24h ↓	2d ↑	hexamethylene bis-acetamide inducible 1
ENSMUSG00000018160	Med1	↓	↑	1h ↓	2d ↑	methyl-CpG binding domain protein 4
ENSMUSG00000028647	Mycbp	↓	↑	8d-14d ↓	6d-8d ↑	c-myc binding protein
ENSMUSG00000002108	Nr1h3	↓	↑	8d-14d ↓	2d ↑	nuclear receptor subfamily 1, group H, member 3
ENSMUSG00000033871	Ppargc1b	↓	↑	6h-24h ↓	2d ↑	peroxisome proliferative activated receptor, gamma, coactivator 1 beta
ENSMUSG00000047643	AC124387.5-201	↓	↑↓	6h-24h ↓	2d ↓	(no_description)
ENSMUSG00000004151	Etv1	↓	↑↓	6h-24h ↓	2d ↓	ets variant gene 1
ENSMUSG00000046711	Hmga1	↓	↑↓	30h-48h ↓	2d ↓	high mobility group AT-hook 1
ENSMUSG00000078249	Hmga1-rs1	↓	↑↓	30h-48h ↓	2d ↓	high mobility group AT-hook I, related sequence 1 Pseudogene
ENSMUSG00000053477	Tcf4	↓	↑↓	1h ↓	4d ↓	transcription factor 7-like 2, T-cell specific, HMG-box
ENSMUSG00000024298	9030612M13Rik	↓	≈	6h-24h ↓	≈	RIKEN cDNA 9030612M13 gene
ENSMUSG00000052747	AL773518.3-201	↓	≈	6h-24h ↓	≈	Putative uncharacterized protein
ENSMUSG00000007880	Arid1a	↓	≈	6h-24h ↓	≈	AT rich interactive domain 1A (SWI-like)
ENSMUSG00000040270	Bach2	↓	≈	30h-48h ↓	≈	BTB and CNC homology 2
ENSMUSG00000037608	Bclaf1	↓	≈	30h-48h ↓	≈	BCL2-associated transcription factor 1
ENSMUSG00000040481	Bptf	↓	≈	1h ↓	≈	bromodomain PHD finger transcription factor
ENSMUSG00000041147	Brca2	↓	≈	8d-14d ↓	≈	breast cancer 2
ENSMUSG00000027829	Ccnl1	↓	≈	6h-24h ↓	≈	cyclin L1
ENSMUSG00000019837	Gtf3c6	↓	≈	8d-14d ↓	≈	general transcription factor IIIC, polypeptide 6, alpha
ENSMUSG00000039377	Hlx	↓	≈	1h ↓	≈	H2.0-like homeobox
ENSMUSG00000000938	Hoxa10	↓	≈	6h-24h ↓	≈	homeo box A10
ENSMUSG00000038253	Hoxa5	↓	≈	1h ↓	≈	homeo box A5
ENSMUSG00000001661	Hoxc6	↓	≈	1h ↓	≈	homeo box C6
ENSMUSG00000038056	Mll3	↓	≈	1h ↓	≈	myeloid/lymphoid or mixed-lineage leukemia 3
ENSMUSG00000022346	Myc	↓	≈	30h-48h ↓	≈	myelocytomatosis oncogene
ENSMUSG00000026923	Notch1	↓	≈	6h-24h ↓	≈	Notch gene homolog 1 (Drosophila)
ENSMUSG00000005893	Nr2c2	↓	≈	1h ↓	≈	nuclear receptor subfamily 2, group C, member 2
ENSMUSG00000063972	Nr6a1	↓	≈	1h ↓	≈	nuclear receptor subfamily 6, group A, member 1
ENSMUSG00000051367	Six1	↓	≈	1h ↓	≈	sine oculis-related homeobox 1 homolog (Drosophila)
ENSMUSG00000034460	Six4	↓	≈	8d-14d ↓	≈	sine oculis-related homeobox 4 homolog (Drosophila)
ENSMUSG00000025049	Taf5	↓	≈	1h ↓	≈	TAF5 RNA polymerase II, TATA box binding protein (TBP)-associated factor
ENSMUSG00000055799	Tcf3	↓	≈	6h-24h ↓	≈	transcription factor 3
ENSMUSG00000038872	Zfhx3	↓	≈	6h-24h ↓	≈	zinc finger homeobox 3
ENSMUSG00000029587	Zfp12	↓	≈	1h ↓	≈	zinc finger protein 12
ENSMUSG00000042063	Zfp386	↓	≈	8d-14d ↓	≈	zinc finger protein 386 (Kruppel-like)
ENSMUSG00000054715	Zscan22	↓	≈	1h ↓	≈	zinc finger and SCAN domain containing 22
ENSMUSG00000019256	Ahr	↑↓	↓	1h ↓	2d ↓	aryl-hydrocarbon receptor
ENSMUSG00000024803	Ankrd1	↑↓	↓	1h ↑	2d ↓	ankyrin repeat domain 1 (cardiac muscle)
ENSMUSG00000026628	Atf3	↑↓	↓	1h ↑	10d-14d ↓	activating transcription factor 3
ENSMUSG00000037621	Atoh8	↑↓	↓	6h-24h ↑	2d ↓	atonal homolog 8 (Drosophila)
ENSMUSG00000041911	Dlx1	↑↓	↓	6h-24h ↑	2d ↓	distal-less homeobox 1
ENSMUSG00000029755	Dlx5	↑↓	↓	1h ↓	2d ↓	distal-less homeobox 5
ENSMUSG00000003545	Fosb	↑↓	↓	1h ↑	2d ↓	FBJ osteosarcoma oncogene B
ENSMUSG00000024912	Fosl1	↑↓	↓	1h ↑	2d ↓	fos-like antigen 1
ENSMUSG00000042745	Id1	↑↓	↓	1h ↑	10d-14d ↓	inhibitor of DNA binding 1
ENSMUSG00000020644	Id2	↑↓	↓	1h ↑	2d ↓	inhibitor of DNA binding 2
ENSMUSG00000052837	Junb	↑↓	↓	1h ↑	2d ↓	Jun-B oncogene
ENSMUSG00000057604	Lmcd1	↑↓	↓	1h ↑	2d ↓	LIM and cysteine-rich domains 1
ENSMUSG00000021469	Msx2	↑↓	↓	1h ↑	2d ↓	homeobox, msh-like 2
ENSMUSG00000021485	Mxd3	↑↓	↓	6h-24h ↓	2d ↓	Max dimerization protein 3
ENSMUSG00000045903	Npas4	↑↓	↓	1h ↑	2d ↓	neuronal PAS domain protein 4
ENSMUSG00000023034	Nr4a1	↑↓	↓	1h ↑	2d ↓	nuclear receptor subfamily 4, group A, member 1
ENSMUSG00000076431	Sox4	↑↓	↓	1h ↓	4d ↓	SRY-box containing gene 4
ENSMUSG00000003992	Ssbp2	↑↓	↓	6h-24h ↓	2d ↓	single-stranded DNA binding protein 2
ENSMUSG00000047407	Tgif1	↑↓	↓	1h ↑	2d ↓	TGFB-induced factor homeobox 1
ENSMUSG00000038679	Trps1	↑↓	↓	1h ↓	2d ↓	trichorhinophalangeal syndrome I (human)
ENSMUSG00000026872	Zeb2	↑↓	↓	6h-24h ↓	4d ↓	zinc finger E-box binding homeobox 2
ENSMUSG00000062515	Fabp4	↑↓	↑	30h-48h ↑	2d ↑	fatty acid binding protein 4, adipocyte
ENSMUSG00000028565	Nfia	↑↓	↑	1h ↓	2d ↑	nuclear factor I/A
ENSMUSG00000032238	Rora	↑↓	↑	6h-24h ↓	4d ↑	RAR-related orphan receptor alpha
ENSMUSG00000021327	Zkscan3	↑↓	↑	1h ↓	2d ↑	zinc finger with KRAB and SCAN domains 3
ENSMUSG00000059824	Dbp	↑↓	↑↓	6h-24h ↓	2d ↓	D site albumin promoter binding protein
ENSMUSG00000005148	Klf5	↑↓	↑↓	1h ↑	2d ↑	Kruppel-like factor 5
ENSMUSG00000005580	Adcy9	↑↓	≈	6h-24h ↓	≈	adenylate cyclase 9
ENSMUSG00000046876	Atxn1	↑↓	≈	1h ↓	≈	ataxin 1
ENSMUSG00000019777	Hdac2	↑↓	≈	1h ↓	≈	histone deacetylase 2
ENSMUSG00000030557	Mef2a	↑↓	≈	1h ↑	≈	myocyte enhancer factor 2A
ENSMUSG00000018501	Ncor1	↑↓	≈	1h ↓	≈	nuclear receptor co-repressor 1
ENSMUSG00000008575	Nfib	↑↓	≈	1h ↓	≈	nuclear factor I/B
ENSMUSG00000056749	Nfil3	↑↓	≈	1h ↑	≈	nuclear factor, interleukin 3, regulated
ENSMUSG00000067430	1700065O13Rik	≈	↓	≈	2d ↓	RIKEN cDNA 1700065O13 gene
ENSMUSG00000033904	6330503K22Rik	≈	↓	≈	4d ↓	RIKEN cDNA 6330503K22 gene
ENSMUSG00000044690	AC127224.3	≈	↓	≈	2d ↓	(no_description)
ENSMUSG00000071076	AC162446.2	≈	↓	≈	2d ↓	Transcription factor jun-D
ENSMUSG00000030232	Aebp2	≈	↓	≈	6d-8d ↓	AE binding protein 2
ENSMUSG00000054452	Aes	≈	↓	≈	2d ↓	amino-terminal enhancer of split
ENSMUSG00000040187	Arntl2	≈	↓	≈	2d ↓	aryl hydrocarbon receptor nuclear translocator-like 2
ENSMUSG00000042406	Atf4	≈	↓	≈	6d-8d ↓	activating transcription factor 4
ENSMUSG00000031229	Atrx	≈	↓	≈	2d ↓	alpha thalassemia/mental retardation syndrome X-linked homolog (human)
ENSMUSG00000057329	Bcl2	≈	↓	≈	2d ↓	B-cell leukemia/lymphoma 2
ENSMUSG00000022914	Brwd1	≈	↓	≈	6d-8d ↓	bromodomain and WD repeat domain containing 1
ENSMUSG00000028282	Casp8ap2	≈	↓	≈	2d ↓	caspase 8 associated protein 2
ENSMUSG00000025577	Cbx2	≈	↓	≈	2d ↓	chromobox homolog 2 (Drosophila Pc class)
ENSMUSG00000032740	Ccdc88a	≈	↓	≈	2d ↓	coiled coil domain containing 88A
ENSMUSG00000064128	Cenpj	≈	↓	≈	2d ↓	centromere protein J
ENSMUSG00000019971	Cep290	≈	↓	≈	2d ↓	centrosomal protein 290
ENSMUSG00000018474	Chd3	≈	↓	≈	2d ↓	chromodomain helicase DNA binding protein 3
ENSMUSG00000040690	Col16a1	≈	↓	≈	2d ↓	collagen, type XVI, alpha 1
ENSMUSG00000025958	Creb1	≈	↓	≈	4d ↓	cAMP responsive element binding protein 1
ENSMUSG00000038648	Creb3l2	≈	↓	≈	4d ↓	cAMP responsive element binding protein 3-like 2
ENSMUSG00000022521	Crebbp	≈	↓	≈	6d-8d ↓	CREB binding protein
ENSMUSG00000030970	Ctbp2	≈	↓	≈	4d ↓	C-terminal binding protein 2
ENSMUSG00000024456	Diap1	≈	↓	≈	2d ↓	diaphanous homolog 1 (Drosophila)
ENSMUSG00000016477	E2f3	≈	↓	≈	6d-8d ↓	E2F transcription factor 3
ENSMUSG00000057098	Ebf1	≈	↓	≈	4d ↓	early B-cell factor 1
ENSMUSG00000010476	Ebf3	≈	↓	≈	4d ↓	early B-cell factor 3
ENSMUSG00000063383	EG210853	≈	↓	≈	2d ↓	predicted gene, EG210853
ENSMUSG00000036461	Elf1	≈	↓	≈	2d ↓	E74-like factor 1
ENSMUSG00000043969	Emx2	≈	↓	≈	4d ↓	empty spiracles homolog 2 (Drosophila)
ENSMUSG00000024140	Epas1	≈	↓	≈	10d-14d ↓	endothelial PAS domain protein 1
ENSMUSG00000013089	Etv5	≈	↓	≈	2d ↓	ets variant gene 5
ENSMUSG00000009079	Ewsr1	≈	↓	≈	4d ↓	Ewing sarcoma breakpoint region 1
ENSMUSG00000016087	Fli1	≈	↓	≈	2d ↓	Friend leukemia integration 1
ENSMUSG00000050295	Foxc1	≈	↓	≈	4d ↓	forkhead box C1
ENSMUSG00000020950	Foxg1	≈	↓	≈	4d ↓	forkhead box G1
ENSMUSG00000030795	Fus	≈	↓	≈	6d-8d ↓	fusion, derived from t(12;16) malignant liposarcoma (human)
ENSMUSG00000036180	Gatad2a	≈	↓	≈	4d ↓	GATA zinc finger domain containing 2A
ENSMUSG00000014303	Glis2	≈	↓	≈	2d ↓	GLIS family zinc finger 2
ENSMUSG00000008855	Hdac5	≈	↓	≈	2d ↓	histone deacetylase 5
ENSMUSG00000022475	Hdac7a	≈	↓	≈	2d ↓	histone deacetylase 7
ENSMUSG00000008730	Hipk1	≈	↓	≈	2d ↓	homeodomain interacting protein kinase 1
ENSMUSG00000015501	Hivep2	≈	↓	≈	2d ↓	human immunodeficiency virus type I enhancer binding protein 2
ENSMUSG00000037234	Hook3	≈	↓	≈	6d-8d ↓	hook homolog 3 (Drosophila)
ENSMUSG00000022556	Hsf1	≈	↓	≈	4d ↓	heat shock factor 1
ENSMUSG00000028431	Ikbkap	≈	↓	≈	6d-8d ↓	inhibitor of kappa light polypeptide enhancer in B-cells, kinase complex-associated protein
ENSMUSG00000031734	Irx3	≈	↓	≈	2d ↓	Iroquois related homeobox 3 (Drosophila)
ENSMUSG00000031737	Irx5	≈	↓	≈	4d ↓	Iroquois related homeobox 5 (Drosophila)
ENSMUSG00000024384	Iws1	≈	↓	≈	2d ↓	IWS1 homolog (S. cerevisiae)
ENSMUSG00000034271	Jdp2	≈	↓	≈	4d ↓	Jun dimerization protein 2
ENSMUSG00000028790	Khdrbs1	≈	↓	≈	4d ↓	KH domain containing, RNA binding, signal transduction associated 1
ENSMUSG00000023021	Lass5	≈	↓	≈	6d-8d ↓	LAG1 homolog, ceramide synthase 5
ENSMUSG00000000247	Lhx2	≈	↓	≈	4d ↓	LIM homeobox protein 2
ENSMUSG00000026890	Lhx6	≈	↓	≈	4d ↓	LIM homeobox protein 6
ENSMUSG00000025151	Maged1	≈	↓	≈	4d ↓	melanoma antigen, family D, 1
ENSMUSG00000063065	Mapk3	≈	↓	≈	6d-8d ↓	mitogen-activated protein kinase 3
ENSMUSG00000024513	Mbd2	≈	↓	≈	2d ↓	methyl-CpG binding domain protein 2
ENSMUSG00000061607	Mdc1	≈	↓	≈	2d ↓	mediator of DNA damage checkpoint 1
ENSMUSG00000013833	Med16	≈	↓	≈	2d ↓	mediator complex subunit 16
ENSMUSG00000002679	Med6	≈	↓	≈	6d-8d ↓	mediator of RNA polymerase II transcription, subunit 6 homolog (yeast)
ENSMUSG00000020160	Meis1	≈	↓	≈	4d ↓	Meis homeobox 1
ENSMUSG00000042292	Mkl1	≈	↓	≈	4d ↓	MKL (megakaryoblastic leukemia)/myocardin-like 1
ENSMUSG00000061013	Mkx	≈	↓	≈	4d ↓	mohawk homeobox
ENSMUSG00000021767	Myst4	≈	↓	≈	4d ↓	MYST histone acetyltransferase monocytic leukemia 4
ENSMUSG00000025402	Nab2	≈	↓	≈	2d ↓	Ngfi-A binding protein 2
ENSMUSG00000023947	Nfkbie	≈	↓	≈	2d ↓	nuclear factor of kappa light polypeptide gene enhancer in B-cells inhibitor, epsilon
ENSMUSG00000072889	Nfxl1	≈	↓	≈	2d ↓	nuclear transcription factor, X-box binding-like 1
ENSMUSG00000020248	Nfyb	≈	↓	≈	4d ↓	nuclear transcription factor-Y beta
ENSMUSG00000063445	Nmral1	≈	↓	≈	4d ↓	NmrA-like family domain containing 1
ENSMUSG00000034738	Nostrin	≈	↓	≈	6d-8d ↓	nitric oxide synthase trafficker
ENSMUSG00000026826	Nr4a2	≈	↓	≈	2d ↓	nuclear receptor subfamily 4, group A, member 2
ENSMUSG00000043858	Nup62	≈	↓	≈	4d ↓	nucleoporin 62
ENSMUSG00000078862	OTTMUSG00000016327	≈	↓	≈	6d-8d ↓	predicted gene, OTTMUSG00000016327
ENSMUSG00000020453	Patz1	≈	↓	≈	4d ↓	POZ (BTB) and AT hook containing zinc finger 1
ENSMUSG00000052534	Pbx1	≈	↓	≈	4d ↓	pre B-cell leukemia transcription factor 1
ENSMUSG00000038718	Pbx3	≈	↓	≈	2d ↓	pre B-cell leukemia transcription factor 3
ENSMUSG00000025050	Pcgf6	≈	↓	≈	6d-8d ↓	polycomb group ring finger 6
ENSMUSG00000055044	Pdlim1	≈	↓	≈	4d ↓	PDZ and LIM domain 1 (elfin)
ENSMUSG00000034021	Pds5b	≈	↓	≈	4d ↓	PDS5, regulator of cohesion maintenance, homolog B (S. cerevisiae)
ENSMUSG00000058388	Phtf1	≈	↓	≈	4d ↓	putative homeodomain transcription factor 1
ENSMUSG00000025423	Pias2	≈	↓	≈	2d ↓	protein inhibitor of activated STAT 2
ENSMUSG00000021506	Pitx1	≈	↓	≈	4d ↓	paired-like homeodomain transcription factor 1
ENSMUSG00000036986	Pml	≈	↓	≈	2d ↓	promyelocytic leukemia
ENSMUSG00000038628	Polr3k	≈	↓	≈	4d ↓	polymerase (RNA) III (DNA directed) polypeptide K
ENSMUSG00000045302	Preb	≈	↓	≈	6d-8d ↓	prolactin regulatory element binding
ENSMUSG00000028484	Psip1	≈	↓	≈	2d ↓	PC4 and SFRS1 interacting protein 1
ENSMUSG00000001288	Rarg	≈	↓	≈	2d ↓	retinoic acid receptor, gamma
ENSMUSG00000031353	Rbbp7	≈	↓	≈	4d ↓	retinoblastoma binding protein 7
ENSMUSG00000029249	Rest	≈	↓	≈	6d-8d ↓	RE1-silencing transcription factor
ENSMUSG00000026484	Rnf2	≈	↓	≈	6d-8d ↓	ring finger protein 2
ENSMUSG00000078884	RP23-376N23.3	≈	↓	≈	6d-8d ↓	Novel KRAB box and zinc finger, C2H2 type domain containing protein
ENSMUSG00000078879	RP24-562O19.3	≈	↓	≈	6d-8d ↓	Novel KRAB box and zinc finger, C2H2 type domain containing protein
ENSMUSG00000034544	Rsrc1	≈	↓	≈	4d ↓	arginine/serine-rich coiled-coil 1
ENSMUSG00000022952	Runx1	≈	↓	≈	2d ↓	runt related transcription factor 1
ENSMUSG00000039153	Runx2	≈	↓	≈	4d ↓	runt related transcription factor 2
ENSMUSG00000070691	Runx3	≈	↓	≈	2d ↓	runt related transcription factor 3
ENSMUSG00000072872	Rybp	≈	↓	≈	4d ↓	RING1 and YY1 binding protein
ENSMUSG00000031609	Sap30	≈	↓	≈	2d ↓	sin3 associated polypeptide
ENSMUSG00000000085	Scmh1	≈	↓	≈	2d ↓	sex comb on midleg homolog 1
ENSMUSG00000008384	Sertad1	≈	↓	≈	2d ↓	SERTA domain containing 1
ENSMUSG00000049800	Sertad2	≈	↓	≈	4d ↓	SERTA domain containing 2
ENSMUSG00000055200	Sertad3	≈	↓	≈	2d ↓	SERTA domain containing 3
ENSMUSG00000034120	Sfrs2	≈	↓	≈	6d-8d ↓	splicing factor, arginine/serine-rich 2 (SC-35)
ENSMUSG00000027833	Shox2	≈	↓	≈	4d ↓	short stature homeobox 2
ENSMUSG00000031681	Smad1	≈	↓	≈	4d ↓	MAD homolog 1 (Drosophila)
ENSMUSG00000032402	Smad3	≈	↓	≈	2d ↓	MAD homolog 3 (Drosophila)
ENSMUSG00000028949	Smarcd3	≈	↓	≈	4d ↓	SWI/SNF related, matrix associated, actin dependent regulator of chromatin, subfamily d, member 3
ENSMUSG00000022463	Srebf2	≈	↓	≈	2d ↓	sterol regulatory element binding factor 2
ENSMUSG00000061887	Ssbp3	≈	↓	≈	2d ↓	single-stranded DNA binding protein 3
ENSMUSG00000027868	Tbx15	≈	↓	≈	2d ↓	T-box 15
ENSMUSG00000001604	Tcea3	≈	↓	≈	4d ↓	transcription elongation factor A (SII), 3
ENSMUSG00000020167	Tcfe2a	≈	↓	≈	4d ↓	transcription factor E2a
ENSMUSG00000038482	Tfdp1	≈	↓	≈	4d ↓	transcription factor Dp 1
ENSMUSG00000005566	Trim28	≈	↓	≈	4d ↓	tripartite motif-containing 28
ENSMUSG00000059552	Trp53	≈	↓	≈	4d ↓	transformation related protein 53
ENSMUSG00000027806	Tsc22d2	≈	↓	≈	2d ↓	TSC22 domain family, member 2
ENSMUSG00000046982	Tshz1	≈	↓	≈	4d ↓	teashirt zinc finger family member 1
ENSMUSG00000021217	Tshz3	≈	↓	≈	2d ↓	teashirt zinc finger family member 3
ENSMUSG00000015120	Ube2i	≈	↓	≈	6d-8d ↓	ubiquitin-conjugating enzyme E2I
ENSMUSG00000034777	Vax2	≈	↓	≈	4d ↓	ventral anterior homeobox containing gene 2
ENSMUSG00000018965	Ywhah	≈	↓	≈	2d ↓	tyrosine 3-monooxygenase/tryptophan 5-monooxygenase activation protein, eta polypeptide
ENSMUSG00000025255	Zfhx4	≈	↓	≈	4d ↓	zinc finger homeodomain 4
ENSMUSG00000055240	Zfp101	≈	↓	≈	2d ↓	zinc finger protein 101
ENSMUSG00000049421	Zfp260	≈	↓	≈	2d ↓	zinc finger protein 260
ENSMUSG00000062861	Zfp28	≈	↓	≈	6d-8d ↓	zinc finger protein 28
ENSMUSG00000044934	Zfp367	≈	↓	≈	2d ↓	zinc finger protein 367
ENSMUSG00000053600	Zfp472	≈	↓	≈	4d ↓	zinc finger protein 472
ENSMUSG00000071291	Zfp58	≈	↓	≈	6d-8d ↓	zinc finger protein 58
ENSMUSG00000038895	Zfp653	≈	↓	≈	2d ↓	zinc finger protein 653
ENSMUSG00000012640	Zfp715	≈	↓	≈	6d-8d ↓	zinc finger protein 715
ENSMUSG00000059975	Zfp74	≈	↓	≈	4d ↓	zinc finger protein 72
ENSMUSG00000022306	Zfpm2	≈	↓	≈	2d ↓	zinc finger protein, multitype 2
ENSMUSG00000036315	Znrd1	≈	↓	≈	4d ↓	zinc ribbon domain containing, 1
ENSMUSG00000025535	4930579G22Rik	≈	↑	≈	2d ↑	RIKEN cDNA 4930579G22 gene
ENSMUSG00000038344	4932441K18Rik	≈	↑	≈	2d ↑	RIKEN cDNA 4932441K18 gene
ENSMUSG00000068851	AC125099.3-202	≈	↑	≈	2d ↑	Histone H4
ENSMUSG00000022508	Bcl6	≈	↑	≈	2d ↑	B-cell leukemia/lymphoma 6
ENSMUSG00000026617	Bpnt1	≈	↑	≈	2d ↑	bisphosphate 3'-nucleotidase 1
ENSMUSG00000023055	Calcoco1	≈	↑	≈	4d ↑	calcium binding and coiled coil domain 1
ENSMUSG00000031885	Cbfb	≈	↑	≈	6d-8d ↑	core binding factor beta
ENSMUSG00000029068	Ccnl2	≈	↑	≈	10d-14d ↑	cyclin L2
ENSMUSG00000056216	Cebpg	≈	↑	≈	6d-8d ↑	CCAAT/enhancer binding protein (C/EBP), gamma
ENSMUSG00000063889	Crem	≈	↑	≈	6d-8d ↑	cAMP responsive element modulator
ENSMUSG00000011349	Dmrtc2	≈	↑	≈	6d-8d ↑	doublesex and mab-3 related transcription factor like family C2
ENSMUSG00000029131	Dnajb6	≈	↑	≈	6d-8d ↑	DnaJ (Hsp40) homolog, subfamily B, member 6
ENSMUSG00000022838	Eaf2	≈	↑	≈	2d ↑	ELL associated factor 2
ENSMUSG00000066839	Ecsit	≈	↑	≈	6d-8d ↑	ECSIT homolog (Drosophila)
ENSMUSG00000024955	Esrra	≈	↑	≈	2d ↑	estrogen related receptor, alpha
ENSMUSG00000003382	Etv3	≈	↑	≈	2d ↑	ets variant gene 3
ENSMUSG00000068284	Gm608	≈	↑	≈	4d ↑	gene model 608, (NCBI)
ENSMUSG00000073422	H2-Ke6	≈	↑	≈	2d ↑	H2-K region expressed gene 6
ENSMUSG00000043372	Hexim2	≈	↑	≈	4d ↑	hexamthylene bis-acetamide inducible 2
ENSMUSG00000027177	Hipk3	≈	↑	≈	6d-8d ↑	homeodomain interacting protein kinase 3
ENSMUSG00000060093	Hist1h4a	≈	↑	≈	2d ↑	histone cluster 1, H4a
ENSMUSG00000069266	Hist1h4b	≈	↑	≈	2d ↑	histone cluster 1, H4b
ENSMUSG00000060678	Hist1h4c	≈	↑	≈	2d ↑	histone cluster 1, H4c
ENSMUSG00000061482	Hist1h4d	≈	↑	≈	2d ↑	histone cluster 1, H4d
ENSMUSG00000069274	Hist1h4f	≈	↑	≈	2d ↑	histone cluster 1, H4f
ENSMUSG00000060981	Hist1h4h	≈	↑	≈	2d ↑	histone cluster 1, H4h
ENSMUSG00000060639	Hist1h4i	≈	↑	≈	2d ↑	histone cluster 1, H4i
ENSMUSG00000060832	Hist1h4j	≈	↑	≈	2d ↑	histone cluster 1, H4j
ENSMUSG00000064288	Hist1h4k	≈	↑	≈	2d ↑	histone cluster 1, H4k
ENSMUSG00000069305	Hist1h4m	≈	↑	≈	2d ↑	histone cluster 1, H4m
ENSMUSG00000000942	Hoxa4	≈	↑	≈	4d ↑	homeo box A4
ENSMUSG00000000708	Kat2b	≈	↑	≈	6d-8d ↑	K(lysine) acetyltransferase 2B
ENSMUSG00000030087	Klf15	≈	↑	≈	4d ↑	Kruppel-like factor 15
ENSMUSG00000008206	Lass4	≈	↑	≈	4d ↑	LAG1 homolog, ceramide synthase 4
ENSMUSG00000025019	Lcor	≈	↑	≈	2d ↑	ligand dependent nuclear receptor corepressor
ENSMUSG00000003123	Lipe	≈	↑	≈	2d ↑	lipase, hormone sensitive
ENSMUSG00000017801	Mlx	≈	↑	≈	2d ↑	MAX-like protein X
ENSMUSG00000001156	Mxd1	≈	↑	≈	4d ↑	MAX dimerization protein 1
ENSMUSG00000025025	Mxi1	≈	↑	≈	2d ↑	Max interacting protein 1
ENSMUSG00000000399	Ndufa9	≈	↑	≈	4d ↑	NADH dehydrogenase (ubiquinone) 1 alpha subcomplex, 9
ENSMUSG00000023411	Nfatc4	≈	↑	≈	4d ↑	nuclear factor of activated T-cells, cytoplasmic, calcineurin-dependent 4
ENSMUSG00000048490	Nrip1	≈	↑	≈	2d ↑	nuclear receptor interacting protein 1
ENSMUSG00000031860	Pbx4	≈	↑	≈	6d-8d ↑	pre-B-cell leukemia homeobox 4
ENSMUSG00000028975	Pex14	≈	↑	≈	2d ↑	peroxisomal biogenesis factor 14
ENSMUSG00000022383	Ppara	≈	↑	≈	6d-8d ↑	peroxisome proliferator activated receptor alpha
ENSMUSG00000000440	Pparg	≈	↑	≈	2d ↑	peroxisome proliferator activated receptor gamma
ENSMUSG00000026820	Ptges2	≈	↑	≈	2d ↑	prostaglandin E synthase 2
ENSMUSG00000029507	Pus1	≈	↑	≈	2d ↑	pseudouridine synthase 1
ENSMUSG00000028150	Rorc	≈	↑	≈	4d ↑	RAR-related orphan receptor gamma
ENSMUSG00000069306	RP23-38E20.3	≈	↑	≈	2d ↑	Histone H4
ENSMUSG00000030539	Sema4b	≈	↑	≈	4d ↑	sema domain, immunoglobulin domain (Ig), transmembrane domain (TM) and short cytoplasmic domain, (semaphorin) 4B
ENSMUSG00000020538	Srebf1	≈	↑	≈	4d ↑	sterol regulatory element binding transcription factor 1
ENSMUSG00000038954	Supt3h	≈	↑	≈	2d ↑	suppressor of Ty 3 homolog (S. cerevisiae)
ENSMUSG00000039117	Taf4a	≈	↑	≈	6d-8d ↑	TAF4A RNA polymerase II, TATA box binding protein (TBP)-associated factor
ENSMUSG00000028668	Tceb3	≈	↑	≈	6d-8d ↑	transcription elongation factor B (SIII), polypeptide 3
ENSMUSG00000023990	Tcfeb	≈	↑	≈	6d-8d ↑	transcription factor EB
ENSMUSG00000030353	Tead4	≈	↑	≈	2d ↑	TEA domain family member 4
ENSMUSG00000022389	Tef	≈	↑	≈	6d-8d ↑	thyrotroph embryonic factor
ENSMUSG00000036983	Tfb1m	≈	↑	≈	2d ↑	transcription factor B1, mitochondrial
ENSMUSG00000032411	Tfdp2	≈	↑	≈	6d-8d ↑	transcription factor Dp 2
ENSMUSG00000008305	Tle1	≈	↑	≈	2d ↑	transducin-like enhancer of split 1, homolog of Drosophila E(spl)
ENSMUSG00000037573	Tob1	≈	↑	≈	2d ↑	transducer of ErbB-2.1
ENSMUSG00000022010	Tsc22d1	≈	↑	≈	2d ↑	TSC22 domain family, member 1
ENSMUSG00000031431	Tsc22d3	≈	↑	≈	2d ↑	TSC22 domain family, member 3
ENSMUSG00000027803	Wwtr1	≈	↑	≈	2d ↑	WW domain containing transcription regulator 1
ENSMUSG00000020484	Xbp1	≈	↑	≈	4d ↑	X-box binding protein 1
ENSMUSG00000066687	Zbtb16	≈	↑	≈	4d ↑	zinc finger and BTB domain containing 16
ENSMUSG00000045333	Zfp423	≈	↑	≈	2d ↑	zinc finger protein 423
ENSMUSG00000035877	Zhx3	≈	↑	≈	2d ↑	zinc fingers and homeoboxes 3
ENSMUSG00000029627	Zkscan14	≈	↑	≈	4d ↑	zinc finger with KRAB and SCAN domains 14
ENSMUSG00000073489	Ifi204	≈	↑↓	≈	6d-8d ↓	interferon activated gene 204
ENSMUSG00000002028	Mll1	≈	↑↓	≈	6d-8d ↑	myeloid/lymphoid or mixed-lineage leukemia 1
Bhlh members are indicated using bold type. Arrows indicate up- (↑), down-regulated (↓), or up- and downregulated (↑↓) transcription factors. No change in expression levels is sybolized by the almost equal sign (≈).
